# Supplementary material for: Longitudinal Detection and Persistence of Minority Drug-Resistant Populations and Their Effect on Salvage Therapy
Source: PLoS One. 2015 Sep 11;10(9):e0135941. doi: 10.1371/journal.pone.0135941 (PMC4567277; doi:10.1371/journal.pone.0135941)
Supplement: S1 Table — (XLSX) [file pone.0135941.s001.xlsx]

## Sheet: S1 Table
S1 Table Oligonucleotide sequence Proportion(RTI mutations)
	Primer	Oligonucleotide sequence	Propotion
Total copy reaction	ComFWD	5'-CTT CTG GGA AGT TCA ATT AGG AAT ACC
	ComREV	5'-TGG TGT CTC ATT GTT TRT ACT AGG TA
	Com 1P	5'-FAM-TGG ATG TGG GTG A‘‘T’’G CAT ATT TYT CAR TTC CCT TA	0.6
	Com 2P	5'-FAM-TAC TGG ATG ‘‘T’’ GGG TGA TGC ATA TTT TTC ART TCC CTT A	0.4
Mutation
M41L	F1	5'-AAT AAA AGC ATT ART RGA AAT YTG TRC AGC AT	0.35
	F2	5'-AAT WAA AGC ATT ART RGA AAT YTG TRC WGC AT	0.1
	F3	5'-AAA AGC ATT ART RGA AAT YTG TRC AGG AC	0.32
	F4	5'-TAA AAG CAT TAR TRG AAA TYT GTR CAK GTC	0.13
	F5	5'-AAG CAT TAR TRG AAA TYT GTR CAK GGC	0.1
	Rev	5'-CCT AAT TGA ACT TCC CAG AAG TCT TG -
	41-70.p	5'-FAM-TTG GGC CTG AAA A‘‘T’’C CAT ACA ATA CTC CAG TAT TT
K65R	F1	5'- ACA ATA CTC CAR TAT TTG CCA TAA RCA G
	Rev	5'-CCT GGT GTC TCA TTG TTT ATA CTA GGT
	K65R-P1	5'-FAM- TCA GAG AAC ‘‘T’’ TAA TAA RAG AAC TCA AGA CTT CTG GGA	0.8
	K65R-P2	5'-FAM-TCA GAG AAC ‘‘T’’ CAA TAA GAG AAC TCA AGA CTT CTG GGA	0.2
K70R	Rev1	5'- GTT CTC TRA AAT CTA YTA WTT TTC TCC CTC	0.7
	Rev2	5'-TTC TCT RAA ATC TAY TAW TTT TCT CCC CC	0.3
	Fwd	5'- AGA RAT TTG TAC AGA RAT GGA AAA GGA AG
	41-70.p	5'-FAM-TTG GGC CTG AAA A‘‘T’’C CAT ACA ATA CTC CAG TAT TT
K103N	F1	5'-TCC HGC AGG GTT AAA RAA GGA C	0.4
	F2	5'-ACA TCC MGC AGG GTT AAA AMA GGA T	0.27
	F3	5'-CAT CCM GCA GGG TTA AAR VAG GAT	0.11
	F4	5'-CAT CCI GCA GGI TTA AAA AAG GGC	0.1
	F5	5'- T CCC KCW GGG TTA ARA AGG GAC	0.12
	ComREV	5'-TGG TGT CTC ATT GTT TRT ACT AGG TA
	com.3P	5'-FAM-TGG ATG TGG GTG A‘‘T’’G CAT ATT TTT CAR TTC CCT TA
Y181C	F1	5'-AGR AAA CAA AAY CCA GAM ATA RTT GGC TG	0.35
	F2	5'-ARA AAA CAA AAY CCA GAM ATA RTT GGA TG	0.2
	F3	5'-AGR AAA CAA AAY CCA GAT MTA RTT GGC TG	0.15
	F4	5'-ARA AAA AAA AAY CCA GAC MTA RTT GGC TG	0.1
	F5	5'-AAA ACA AAA YCC AGA RAT ART CGG CTG	0.1
	F6	5'-AAA ACA AAA YCC AGA RAT ART SGG CTG	0.1
	181-184.Rev	5'-ATC AGG ATG GAG TTC ATA ACC CA
	181-184.P1	5'-FAM-TAG GAT CTG ACT TAG AAA ‘‘T’’ AGG RCA GCA TAG ARC	0.8
	181-184.P2	5'-FAM-TAG GAT CTG ATT ‘‘T’’ AGA AAT AGG RCA GCA TAG ARC	0.2
M184V	F1	5'-AAA TCC ARA MMT ART TAT MTR TCA GCA CG (ID No. 33)	0.55
	F2	5'-AAA TCC ARA MAT AGW RAT MTR TCA GCA CG (NEW)	0.25
	F3	5'-AAA YCC ARA MAT ART TAT CTR YCA GCA TG (ID No. 35)	0.2
	181-184.Rev	5'-ATC AGG ATG GAG TTC ATA ACC CA
	181-184.P1	5'-FAM-TAG GAT CTG ACT TAG AAA ‘‘T’’ AGG RCA GCA TAG ARC	0.8
	181-184.P2	5'-FAM-TAG GAT CTG ATT ‘‘T’’ AGA AAT AGG RCA GCA TAG ARC	0.2
T215Y*	Rev1	5'-CTT TCT GAT GTT TYT KGT CTG GTG GAT	0.2
	Rev2	5'-TTT CTG ATG TTT YTK GTC TGG TGC GT	0.33
	Rev3	5'-TTT CTG ATR CTT TTY GTC TGG TGC GT	0.22
	Rev4	5'-TTT CTG ATG TTT KTT GTC TGG GGC GT	0.1
	Rev5	5'-TTT CTG ATG CTT TYT TTC TGG TGC GT	0.15
	ComFwd	5'-CTT CTG GGA AGT TCA ATT AGG AAT ACC -
	Com 1P	5'-FAM-TGG ATG TGG GTG A‘‘T’’G CAT ATT TYT CAR TTC CCT TA	0.6
	Com 2P	5'-FAM-TAC TGG ATG ‘‘T’’ GGG TGA TGC ATA TTT TTC ART TCC CTT A	0.4
T215F#	Rev1	5'-TTT CTG ATG TTT YTG KTC TGG TGC GA	0.5
	Rev2	5'-CTT TCT GAT GTT TYT GKT CTG GTG CAA	0.5
	ComFwd	5'-CTT CTG GGA AGT TCA ATT AGG AAT ACC -
	Com 1P	5'-FAM-TGG ATG TGG GTG A‘‘T’’G CAT ATT TYT CAR TTC CCT TA	0.6
	Com 2P	5'-FAM-TAC TGG ATG ‘‘T’’ GGG TGA TGC ATA TTT TTC ART TCC CTT A	0.4
FAM, 5-fluoro;
‘‘’’, nucleotide position where quencher is placed;
*includes intermediates 215D, H, and N;
#includes intermediates 215L, I and V.
$all sequences were published in reference 20.
