# Supplementary material for: Longitudinal Detection and Persistence of Minority Drug-Resistant Populations and Their Effect on Salvage Therapy
Source: PLoS One. 2015 Sep 11;10(9):e0135941. doi: 10.1371/journal.pone.0135941 (PMC4567277; doi:10.1371/journal.pone.0135941)
Supplement: S2 Table — (XLSX) [file pone.0135941.s002.xlsx]

## Sheet: S2 Table
S2 Table. Regimens, drug resistance mutations of NRTI/NNRTI by bulk-sequencing and AS-PCR in individual 1.
				M41L			K65R			K70R			K103N			Y181C			M184V			T215Y			T215F
ID	Days from resistrationa)	VL(copies/mL)	Regimen	Bb)	Ac)		B	A		B	A		B	A		B	A		B	A		B	A		B	A
1	0	23200	d4T, 3TC, EFV	+	+		-	-		-	-		+	+		-	-		+	+		+	+		-	-
2	34	43500	d4T, 3TC, EFV	+	+		-	-		-	-		+	+		-	-		+	+		+	+		-	-
3	124	100	d4T, ABC, LPV/r	-	NAd)		-	NA		-	NA		+	NA		-	NA		+	NA		+	NA		-	NA
4	215	200	d4T, ABC, LPV/r	-	NA		-	NA		-	NA		+	NA		-	NA		+	NA		+	NA		-	NA
5	230	3800	ABC, LPV/r	+	NA		-	NA		-	NA		+	NA		-	NA		+	NA		+	NA		-	NA
6	242	1500	NDe)	+	+		-	-		-	-		+	+		-	-		+	+		+	+		-	-
7	256	1000	ABC. TDF, LPV/r	+	+		-	-		-	-		+	+		-	-		+	+		+	+		-	-
8	311	6600	ABC. TDF, LPV/r	+	+		-	-		-	-		-	-		-	-		+	+		+	+		-	-
9	373	33800	ABC. TDF, LPV/r	+	+		-	-		-	-		-	-		-	-		+	+		+	+		-	-
10	402	20600	ABC. TDF, LPV/r	+	+		-	-		-	-		-	-		-	-		+	+		+	+		-	-
11	588	18800	ABC. TDF, LPV/r	+	+		-	-		-	-		-	-		-	-		+	+		+	+		-	-
12	768	130700	interruption	+	+		-	-		-	-		-	-		-	-		+	+		+	+		-	-
13	881	81000	ABC, NVP, LPV/r	+	+		-	-		-	-		-	-		-	-		+	+		+	+		-	-
14	894	1000	ND	+	+		-	-		-	-		-	+		+	+		+	+		+	+		-	-
15	903	2100	ABC, NVP, LPV/r, ATV/r	+	+		-	-		-	-		-	-		+	+		+	+		+	+		-	-
16	914	6400	ABC, NVP, LPV/r, ATV/r	+	+		-	-		-	-		-	+		+	+		+	+		+	+		-	-
17	934	13800	ABC, NVP, LPV/r, ATV/r	+	+		-	-		-	-		-	+		+	+		+	+		+	+		-	-
18	960	28700	ABC, NVP, LPV/r, ATV/r	+	+		-	-		-	-		-	-		+	+		+	+		+	+		-	-
19	994	25700	ABC, NVP, LPV/r	+	+		-	-		-	-		-	-		+	+		+	+		+	+		-	-
20	1008	15700	ABC, NVP, LPV/r	+	+		-	-		-	-		-	-		+	+		+	+		+	+		-	-
21	1018	8600	ABC, NVP, LPV/r	+	+		-	-		-	-		-	-		+	+		+	+		+	+		-	-
22	1037	15600	ABC, NVP, LPV/r	+	+		-	-		-	-		-	-		+	+		+	+		+	+		-	-
23	1076	10000	ABC, NVP, LPV/r, ATV/r	+	+		-	-		-	-		-	-		+	+		+	+		+	+		-	-
24	1159	9000	ABC, NVP, LPV/r, ATV/r	+	+		-	-		-	-		-	-		+	+		+	+		+	+		-	-
25	1172	5900	interruption	+	+		-	-		-	-		-	-		+	+		+	+		+	+		-	-
26	1270	23600	3TC, ABC, EFV, AMP/r	-	-		-	-		-	-		-	-		-	-		-	+		-	-		-	-
27	1312	100	3TC, ABC, EFV, AMP/r	-	-		-	-		-	-		-	-		-	-		+	+		-	-		-	-
28	1325	100	ABC, AMP/r	+	NA		-	NA		-	NA		-	NA		+	NA		+	NA		+	NA		-	NA
29	1369	10600	ABC, AMP/r	+	+		-	-		-	-		-	-		+	+		+	+		+	+		-	-
30	1395	17100	interruption	+	+		-	-		-	-		+	+		+	+		+	+		+	+		-	-
31	1513	11100	ND	+	+		-	-		-	-		+	+		+	+		+	+		+	+		-	-
32	1535	5000	AZT, 3TC, ATV/r	+	+		-	-		-	-		+	+		+	+		+	+		+	+		-	-
33	1693	ND	d4T, 3TC, ATV/r	+	+		-	-		-	-		+	+		+	+		+	+		+	+		-	-
34	1803	ND	interruption	+	+		-	-		-	-		+	+		+	+		+	+		+	+		-	-
35	1955	ND	3TC, ATV/r	+	+		-	-		-	-		+	+		+	+		+	+		+	+		-	-
a); Follow-up study of drug resistance mutations was initiated from day 0.
b); Bulk-sequencing
c); Allele-specific PCR
d); Samples were not available.
e); Data were not available
Green column; Drug resistance mutations were detected both bulk-sequencing and AS-PCR.
Grey column; No drug resistance mutations were detected by bulk-sequencing and AS-PCR.
Red-round column; Drug resistance mutations were detected only by AS-PCR.
