# Supplementary material for: Longitudinal Detection and Persistence of Minority Drug-Resistant Populations and Their Effect on Salvage Therapy
Source: PLoS One. 2015 Sep 11;10(9):e0135941. doi: 10.1371/journal.pone.0135941 (PMC4567277; doi:10.1371/journal.pone.0135941)
Supplement: S3 Table — (XLSX) [file pone.0135941.s003.xlsx]

## Sheet: S3 Table
S3 Table. Regimens, drug resistance mutations of NRTI/NNRTI by bulk-sequencing and AS-PCR in individual 2.
				M41L			K65R			K70R			K103N			Y181C			M184V			T215Y			T215F
ID	Days from resistrationa)	VL(copies/mL)	Regimen	Bb)	Ac)		B	A		B	A		B	A		B	A		B	A		B	A		B	A
1	0	1200000	ddC, SQV	+	+		-	-		-	-		-	-		-	-		-	+		+	+		-	-
2	288	28000	d4T, 3TC, NFV	+	+		-	-		-	-		-	-		-	-		+	+		+	+		-	-
3	308	45000	d4T, 3TC, NFV	+	+		-	-		-	-		-	-		-	-		+	+		+	+		-	-
4	329	73100	d4T, 3TC, NFV	+	+		-	-		-	-		-	-		-	-		+	+		+	+		-	-
5	407	589700	d4T, 3TC, NFV	+	+		-	-		-	-		-	-		-	-		+	+		+	+		-	-
6	496	86100	d4T, 3TC, NFV	+	+		-	-		-	-		-	-		-	-		+	+		+	+		-	-
7	565	61000	d4T, 3TC, NFV	+	+		-	-		-	-		-	-		-	-		+	+		-	-		-	-
8	662	98300	d4T, 3TC, NFV	+	+		-	-		-	-		-	-		-	-		+	+		-	+		-	-
9	742	104800	d4T, 3TC, NFV	+	NAd)		-	NA		-	NA		-	NA		-	NA		+	NA		+	NA		-	NA
10	793	157600	d4T, 3TC, NFV	+	+		-	-		-	-		-	-		-	-		+	+		+	+		-	-
11	979	167700	d4T, 3TC, NFV	+	NA		-	NA		-	NA		-	NA		-	NA		+	NA		+	NA		-	NA
12	1027	10800	d4T, 3TC, NVP, NFV	+	+		-	-		-	-		-	-		-	-		+	+		+	+		-	-
13	1131	51400	ddI, d4T, NVP, NFV	+	+		-	-		-	-		-	+		+	+		-	-		+	+		-	-
14	1296	21000	interruption	+	+		-	-		-	-		-	+		+	+		+	+		+	+		-	-
15	1344	57800	ddI, d4T, NFV	+	+		-	-		-	-		-	-		+	+		+	+		+	+		-	-
16	1393	52800	ddI, d4T, NFV, LPV/r	+	+		-	-		-	+		-	-		-	+		-	+		+	+		-	-
17	1504	600	ddI, d4T, NFV, LPV/r	-	+		-	-		+	+		-	-		-	-		-	+		-	+		-	-
18	1531	100	ddI, d4T, LPV/r	+	+		-	-		-	+		-	-		-	+		-	+		-	+		-	-
19	1828	1100	ddI, d4T, LPV/r	+	+		-	-		-	-		-	-		+	+		-	+		+	+		-	-
20	2014	16800	interruption	+	+		-	-		-	-		-	-		-	-		-	-		+	+		-	-
21	2034	500	ddI, d4T, LPV/r	+	+		-	-		-	-		-	-		-	-		-	+		+	+		-	-
22	2208	24000	ddI, d4T, LPV/r	+	+		-	-		-	-		-	-		-	-		-	+		+	+		-	-
23	2235	45500	interruption	+	+		-	-		+	+		-	-		-	-		-	+		+	+		-	-
24	2284	125300	interruption	+	+		-	-		+	+		-	-		-	-		-	+		+	+		-	-
25	2297	97800	interruption	+	+		-	-		+	+		-	-		-	-		-	-		+	+		-	-
26	2324	68900	interruption	+	+		-	-		+	+		-	-		-	-		-	-		+	+		-	-
27	2373	3300	d4T, 3TC, LPV/r	+	+		-	-		+	+		-	-		-	-		-	-		+	+		-	-
28	2489	8300	d4T, 3TC, ATV/r	+	+		-	-		-	-		-	-		-	-		+	+		+	+		-	-
29	2528	46200	d4T, 3TC, ATV/r	+	+		-	-		-	-		-	-		-	-		+	+		+	+		-	-
30	2611	30100	d4T, 3TC, ATV/r	+	NA		-	NA		-	NA		-	NA		-	NA		+	NA		+	NA		-	NA
31	2897	14300	AZT, d4T, 3TC, ATV/r	+	+		-	-		-	-		-	-		-	-		+	+		+	+		-	-
32	3110	5300	AZT, d4T, 3TC, ATV/r	+	+		-	-		-	-		-	-		-	-		+	+		+	+		-	-
a); Follow-up study of drug resistance mutations was initiated from day 0.
b); Bulk-sequencing
c); Allele-specific PCR
d); Samples were not available.
Green column; Drug resistance mutations were detected both bulk-sequencing and AS-PCR.
Grey column; No drug resistance mutations were detected by bulk-sequencing and AS-PCR.
Red-round column; Drug resistance mutations were detected only by AS-PCR.
