# Supplementary material for: Longitudinal Detection and Persistence of Minority Drug-Resistant Populations and Their Effect on Salvage Therapy
Source: PLoS One. 2015 Sep 11;10(9):e0135941. doi: 10.1371/journal.pone.0135941 (PMC4567277; doi:10.1371/journal.pone.0135941)
Supplement: S4 Table — (XLSX) [file pone.0135941.s004.xlsx]

## Sheet: S4 Table
S4 Table. Regimens, drug resistance mutations of NRTI/NNRTI by bulk-sequencing and AS-PCR in individual 3.
				M41L			K65R			K70R			K103N			Y181C			M184V			T215Y			T215F
ID	Days from resistrationa)	VL(copies/mL)	Regimen	Bb)	Ac)		B	A		B	A		B	A		B	A		B	A		B	A		B	A
1	0	3200	AZT, 3TC, IDV	+	+		-	-		-	+		-	-		-	-		+	+		-	-		-	-
2	82	2400	AZT, 3TC, IDV	+	+		-	-		-	+		-	-		-	-		+	+		-	-		-	-
3	172	3100	AZT, 3TC, IDV	-	+		-	-		+	+		-	-		-	-		+	+		-	-		-	-
4	309	2500	AZT, 3TC, IDV	+	+		-	-		+	+		-	-		-	-		+	+		-	-		-	-
5	393	31600	AZT, 3TC, IDV	+	+		-	-		+	+		-	-		-	-		+	+		-	-		-	-
6	475	2000	AZT, 3TC, IDV	+	+		-	-		+	+		-	-		-	-		+	+		-	-		-	-
7	530	2600	AZT, 3TC, IDV	+	+		-	-		+	+		-	-		-	-		+	+		-	-		-	-
8	779	10800	AZT, 3TC, IDV	+	+		-	-		+	+		-	-		-	-		+	+		-	-		-	-
9	957	2200	AZT, 3TC, IDV	-	+		-	-		+	+		-	+		-	-		+	+		-	-		-	-
10	1200	5200	AZT, 3TC, IDV	-	+		-	-		+	+		-	-		-	-		+	+		-	-		-	-
11	1247	2300	AZT, 3TC, IDV	-	-		-	-		+	+		-	-		-	-		+	+		-	-		-	-
12	1323	4800	AZT, 3TC, IDV	-	-		-	-		+	+		-	-		-	-		+	+		-	-		-	-
13	1393	12900	interruption	-	-		-	-		+	+		-	-		-	-		+	+		-	-		-	-
14	1484	14800	AZT, 3TC, IDV	-	-		-	-		+	+		-	-		-	-		+	+		-	-		-	-
15	1572	21800	AZT, 3TC, IDV	-	-		-	-		+	+		-	-		-	-		+	+		-	-		-	-
16	1641	48900	AZT, 3TC, IDV	-	-		-	-		+	+		-	-		-	-		+	+		-	-		-	-
17	1731	16900	AZT, 3TC, IDV	-	-		-	-		+	+		-	-		-	-		+	+		-	-		-	+
18	1773	9900	AZT, 3TC, IDV	-	-		-	-		+	+		-	-		-	-		+	+		-	-		-	-
19	1828	60100	AZT, 3TC, IDV	-	+		-	-		+	+		-	-		-	-		+	+		-	-		-	-
20	1883	27700	AZT, 3TC, IDV	-	-		-	-		+	+		-	-		-	-		+	+		-	-		-	-
21	1930	10100	AZT, 3TC, IDV	-	-		-	-		+	+		-	-		-	-		+	+		-	-		-	+
22	2046	33800	AZT, 3TC, IDV	-	-		-	-		+	+		+	+		-	-		+	+		-	-		-	-
23	2083	15200	TDF, 3TC, EFV	-	-		-	-		+	+		+	+		-	-		+	+		-	-		-	-
24	2117	17700	TDF, 3TC, EFV	-	-		-	-		+	+		+	+		-	-		+	+		-	-		-	-
25	2215	14400	TDF, 3TC, EFV	-	-		-	-		+	+		+	+		-	-		+	+		-	-		+	+
26	2241	4800	TDF, 3TC, EFV	-	-		-	-		+	+		-	-		-	-		+	+		-	-		+	+
27	2303	9400	TDF, 3TC, EFV	-	-		-	-		+	+		-	-		-	-		+	+		-	-		+	+
28	2392	13000	TDF, 3TC, EFV	-	NAd)		-	NA		+	NA		-	NA		-	NA		+	NA		-	NA		+	NA
29	2457	15500	TDF, 3TC, EFV	-	NA		-	NA		+	NA		-	NA		-	NA		+	NA		-	NA		+	NA
30	2512	10000	TDF, 3TC, EFV	-	NA		-	NA		+	NA		-	NA		-	NA		+	NA		-	NA		+	NA
31	2552	NDe)	TDF, 3TC, EFV	-	-		-	-		+	+		-	-		-	-		+	+		-	-		+	+
a); Follow-up study of drug resistance mutations was initiated from day 0.
b); Bulk-sequencing
c); Allele-specific PCR
d); Samples were not available.
e); Data were not available
Green column; Drug resistance mutations were detected both bulk-sequencing and AS-PCR.
Grey column; No drug resistance mutations were detected by bulk-sequencing and AS-PCR.
Red-round column; Drug resistance mutations were detected only by AS-PCR.
