# Supplementary material for: Longitudinal Detection and Persistence of Minority Drug-Resistant Populations and Their Effect on Salvage Therapy
Source: PLoS One. 2015 Sep 11;10(9):e0135941. doi: 10.1371/journal.pone.0135941 (PMC4567277; doi:10.1371/journal.pone.0135941)
Supplement: S5 Table — (XLSX) [file pone.0135941.s005.xlsx]

## Sheet: S5 Table
S5 Table 5. Regimens, drug resistance mutations of NRTI/NNRTI by bulk-sequencing and AS-PCR in individual 4.
				M41L			K65R			K70R			K103N			Y181C			M184V			T215Y			T215F
ID	Days from resistrationa)	VL(copies/mL)	Regimen	Bb)	Ac)		B	A		B	A		B	A		B	A		B	A		B	A		B	A
1	0	33900	d4T, 3TC, RTV	+	+		-	-		-	+		-	-		-	-		+	+		-	-		+	+
2	102	44800	d4T, 3TC, RTV	+	+		-	-		-	-		-	+		-	-		+	+		-	-		+	+
3	223	4000	d4T, 3TC, IDV, RTV	+	NAd)		-	NA		-	NA		-	NA		-	NA		+	NA		-	NA		+	NA
4	305	358800	d4T, 3TC, RTV	+	+		-	-		-	-		-	-		-	-		+	+		-	-		+	+
5	406	900	ddI, d4T, EFV, SQV/r	+	+		-	-		-	-		-	-		-	-		+	+		-	-		+	+
6	526	9600	ddI, d4T, EFV, SQV/r	+	+		-	-		-	-		+	+		-	-		+	+		-	-		+	+
7	616	51500	ddI, d4T, EFV, SQV/r	+	+		-	-		-	-		+	+		-	-		-	+		-	-		+	+
8	719	18500	ddI, d4T, EFV, SQV/r	+	+		-	-		-	-		+	+		-	-		-	-		-	-		+	+
9	917	62000	ddI, d4T, EFV, SQV/r	+	+		-	-		-	-		+	+		-	-		-	+		-	-		+	+
10	1064	23000	ddI, d4T, EFV, SQV/r	+	+		-	-		-	-		+	+		-	-		-	-		-	-		+	+
11	1173	14700	ddI, d4T, EFV, SQV/r	+	+		-	-		-	-		+	+		-	-		-	-		-	-		+	+
12	1216	41500	ddI, d4T, EFV, SQV/r	+	+		-	-		-	-		+	+		-	-		-	-		-	-		+	+
13	1346	62000	ddI, d4T, EFV, SQV/r	+	+		-	-		-	-		+	+		-	-		-	-		-	-		+	+
14	1477	50900	ddI, d4T, EFV, SQV/r	+	+		-	-		-	-		+	+		-	-		-	-		-	-		+	+
15	1651	97000	ddI, d4T, EFV, SQV/r	+	+		-	-		-	-		+	+		-	-		-	-		-	-		+	+
16	1773	117500	ddI, d4T, EFV, SQV/r	+	+		-	-		-	-		+	+		-	-		-	-		-	-		+	+
17	1891	219300	ddI, d4T, EFV, SQV/r	+	+		-	-		-	-		+	+		-	-		-	-		-	-		+	+
18	2002	23100	ddI, d4T, EFV, SQV/r	+	+		-	-		-	-		+	+		-	-		-	-		-	-		+	+
19	2042	40700	ddI, d4T, EFV, SQV/r, LPV/r	+	+		-	-		-	-		+	+		-	-		-	-		-	-		+	+
20	2165	28100	ddI, d4T, EFV, SQV/r	+	+		-	-		-	-		+	+		-	-		+	+		-	-		+	+
21	2235	26100	ddI, 3TC, TDF, EFV, LPV/r	+	+		-	-		-	-		+	+		-	-		+	+		-	-		+	+
22	2292	21600	ddI, 3TC, TDF, LPV/r	+	+		-	-		-	-		+	+		-	-		+	+		-	-		+	+
23	2360	19100	ddI, 3TC, TDF, LPV/r	+	+		-	-		-	-		+	+		-	-		+	+		-	-		+	+
24	2456	34700	ddI, 3TC, LPV/r	+	+		-	-		-	-		+	+		-	-		+	+		-	-		+	+
25	2607	27400	ddI, 3TC, TDF, LPV/r	+	+		-	-		-	-		+	+		-	-		+	+		-	-		+	+
26	3134	NDe)	ddI, 3TC, TDF, LPV/r	+	+		-	-		-	-		+	+		-	-		+	+		-	-		+	+
a); Follow-up study of drug resistance mutations was initiated from day 0.
b); Bulk-sequencing
c); Allele-specific PCR
d); Samples were not available.
e); Data were not available
Green column; Drug resistance mutations were detected both bulk-sequencing and AS-PCR.
Grey column; No drug resistance mutations were detected by bulk-sequencing and AS-PCR.
Red-round column; Drug resistance mutations were detected only by AS-PCR.
