# Supplementary material for: Longitudinal Detection and Persistence of Minority Drug-Resistant Populations and Their Effect on Salvage Therapy
Source: PLoS One. 2015 Sep 11;10(9):e0135941. doi: 10.1371/journal.pone.0135941 (PMC4567277; doi:10.1371/journal.pone.0135941)
Supplement: S6 Table — (XLSX) [file pone.0135941.s006.xlsx]

## Sheet: S6 Table
S6 Table. Regimens, drug resistance mutations of NRTI/NNRTI by bulk-sequencing and AS-PCR in individual 5.
				M41L			K65R			K70R			K103N			Y181C			M184V			T215Y			T215F
ID	Days from resistrationa)	VL(copies/mL)	Regimen	Bb)	Ac)		B	A		B	A		B	A		B	A		B	A		B	A		B	A
1	0	23000	AZT, RTV	+	NAd)		-	NA		-	NA		-	NA		-	NA		-	NA		+	NA		-	NA
2	82	27000	ddC, SQV, RTV	+	NA		-	NA		-	NA		-	NA		-	NA		-	NA		+	NA		-	NA
3	126	64090	AZT, ddC, 3TC, SQV	+	+		-	-		-	-		-	-		-	-		-	+		+	+		-	-
4	352	102000	AZT, 3TC, NFV	+	+		-	-		-	-		-	-		-	-		+	+		+	+		-	-
5	387	87000	SQV, RTV	+	+		-	-		-	-		-	-		-	-		+	+		+	+		-	-
6	414	250000	SQV, RTV	+	+		-	-		-	-		-	-		-	-		+	+		+	+		-	-
7	498	104500	ddI, d4T, 3TC	+	+		-	-		-	-		-	-		-	-		+	+		+	+		-	-
8	547	186800	ddI, d4T, 3TC	+	NA		-	NA		-	NA		-	NA		-	NA		+	NA		+	NA		-	NA
9	588	287700	ddI, d4T, 3TC	+	NA		-	NA		-	NA		-	NA		-	NA		+	NA		+	NA		-	NA
10	609	149400	ddI, d4T, 3TC	+	+		-	-		-	-		-	-		-	-		+	+		+	+		-	-
11	718	849500	ddI, d4T, 3TC	+	+		-	-		-	-		-	-		-	-		+	+		+	+		-	-
12	788	165100	ddI, ddC, d4T	+	+		-	-		-	-		-	-		-	-		+	+		+	+		-	-
13	814	100700	ddI, ddC, d4T	+	+		-	-		-	-		-	-		-	-		+	+		+	+		-	-
14	851	136400	ddI, d4T, 3TC	+	NA		-	NA		-	NA		-	NA		-	NA		+	NA		+	NA		-	NA
15	864	700	ddI, d4T, 3TC	+	+		-	-		-	-		-	-		-	-		+	+		+	+		-	-
16	892	79300	ddI, d4T, 3TC, AMP	+	+		-	-		-	-		+	+		-	-		M184I	-		+	+		-	-
17	899	66300	ddI, d4T, 3TC, AMP	+	+		-	-		-	-		+	+		-	-		M184I	-		+	+		-	-
18	913	25600	ddI, d4T, 3TC, AMP	+	+		-	-		-	-		+	+		-	-		M184I	-		+	+		-	-
19	954	38300	ddI, d4T, 3TC, AMP	+	+		-	-		-	-		+	+		-	-		M184I	-		+	+		-	-
20	988	79500	ddI, d4T, 3TC, AMP	+	NA		-	NA		-	NA		+	NA		-	NA		M184I	NA		+	NA		-	NA
21	1036	42100	ddI, d4T, NFV	+	+		-	-		-	-		+	+		+	+		-	-		+	+		-	-
22	1063	21200	ddI, d4T, NFV	+	+		-	-		-	-		+	+		+	+		-	-		+	+		-	-
23	1140	11100	ddI, d4T, NFV	+	+		-	-		-	-		+	+		+	+		-	-		+	+		-	-
24	1173	10700	ddI, d4T, 3TC, ABC, EFV	+	+		-	-		-	-		+	+		+	+		-	-		+	+		-	-
25	1236	13800	ddI, d4T, 3TC, ABC, EFV	+	+		-	-		-	-		+	+		+	+		-	-		+	+		-	-
26	1266	12500	ddI, d4T, 3TC, ABC, EFV	+	+		-	-		-	-		+	+		+	+		-	-		+	+		-	-
27	1298	9300	d4T, 3TC, ABC, EFV	+	+		-	-		-	-		+	+		+	+		-	-		+	+		-	-
28	1387	7900	d4T, 3TC, ABC, EFV, NFV	+	+		-	-		-	-		+	+		+	+		-	-		+	+		-	-
29	1463	10000	d4T, ABC, EFV, NFV	+	+		-	-		-	-		+	+		+	+		-	-		+	+		-	-
30	1497	9100	d4T, ABC, EFV, NFV	+	+		-	-		-	-		+	+		+	+		-	-		+	+		-	-
31	1616	65900	d4T, ABC, EFV, NFV	+	+		-	-		-	-		+	+		+	+		-	-		+	+		-	-
32	1685	77200	ddI, d4T, ABC, EFV, NFV	+	+		-	-		-	-		+	+		+	+		-	-		+	+		-	-
33	1928	100	ddI, d4T, ABC, EFV	+	+		-	-		-	-		+	+		+	+		-	-		+	+		-	-
34	2286	8800	ddI, d4T, ABC, LPV/r	+	+		-	-		-	-		+	+		+	+		-	-		+	+		-	-
35	2306	22800	ddI, d4T, ABC, LPV/r	+	+		-	-		-	-		+	+		+	+		-	-		+	+		-	-
36	2410	10600	interruption	+	+		-	-		-	-		+	+		+	+		-	-		+	+		-	-
37	2710	18600	ddI, d4T, ABC, LPV/r	+	+		-	-		-	-		+	+		+	+		-	-		+	+		-	-
38	2768	6500	ddI, ABC, TDF, LPV/r	+	+		-	-		-	-		+	+		+	+		-	-		+	+		-	-
39	2943	4200	ddI, ABC, LPV/r, ATV	+	+		-	-		-	-		+	+		+	+		-	-		+	+		-	-
40	2966	3300	ddI, ABC, LPV/r, ATV	+	+		-	-		-	-		+	+		+	+		-	-		+	+		-	-
41	3051	9000	ddI, ABC, LPV/r, ATV	+	+		-	-		-	-		+	+		+	+		-	-		+	+		-	-
a); Follow-up study of drug resistance mutations was initiated from day 0.
b); Bulk-sequencing
c); Allele-specific PCR
d); Samples were not available.
Green column; Drug resistance mutations were detected both bulk-sequencing and AS-PCR.
Grey column; No drug resistance mutations were detected by bulk-sequencing and AS-PCR.
Red-round column; Drug resistance mutations were detected only by AS-PCR.
Green diagonal line; M184I.
