# Supplementary material for: Longitudinal Detection and Persistence of Minority Drug-Resistant Populations and Their Effect on Salvage Therapy
Source: PLoS One. 2015 Sep 11;10(9):e0135941. doi: 10.1371/journal.pone.0135941 (PMC4567277; doi:10.1371/journal.pone.0135941)
Supplement: S7 Table — (XLSX) [file pone.0135941.s007.xlsx]

## Sheet: S7 Table
S7 Table. Regimens, drug resistance mutations of NRTI/NNRTI by bulk-sequencing and AS-PCR in individual 6.
				M41L			K65R			K70R			K103N			Y181C			M184V			T215Y			T215F
ID	Days from resistrationa)	VL(copies/mL)	Regimen	Bb)	Ac)		B	A		B	A		B	A		B	A		B	A		B	A		B	A
1	0	13800	AZT, ddC, d4T, 3TC	+	NAd)		-	NA		-	NA		-	NA		-	NA		-	NA		+	NA		-	NA
2	199	61000	d4T, 3TC, SQV	+	+		-	-		-	-		-	-		-	-		+	+		+	+		-	-
3	435	443500	d4T, 3TC, SQV, NFV	+	+		-	-		-	-		-	-		-	-		-	-		+	+		-	-
4	558	76200	d4T, 3TC, SQV, NFV	+	+		-	-		-	-		-	-		-	-		+	+		+	+		-	-
5	684	39300	d4T, 3TC, SQV, NFV	+	+		-	-		-	-		-	-		-	-		+	+		+	+		-	-
6	897	8900	d4T, 3TC, SQV, NFV	+	NA		-	NA		-	NA		-	NA		-	NA		+	NA		+	NA		-	NA
7	1079	35400	d4T, 3TC, SQV, NFV	+	NA		-	NA		-	NA		-	NA		-	NA		+	NA		+	NA		-	NA
8	1596	17600	d4T, 3TC, SQV, NFV	+	+		-	-		-	-		-	-		-	-		+	+		+	+		-	-
9	1735	5000	ddI, d4T, NVP	+	+		-	-		-	-		+	+		-	-		+	+		+	+		-	-
10	1851	19000	ddI, d4T, NVP	+	+		-	-		-	-		+	+		+	+		+	+		+	+		-	-
11	2108	40100	ddI, d4T, NVP	+	+		-	-		-	-		+	+		+	+		-	-		+	+		-	-
12	2473	36500	ddI, d4T, NVP	+	+		-	-		-	-		+	+		+	+		-	-		+	+		-	-
13	2651	34600	TDF, 3TC, NVP	-	-		-	-		-	-		+	+		+	+		-	-		+	+		-	-
14	2731	71600	TDF, 3TC, NVP	-	-		-	-		-	-		+	+		+	+		+	+		+	+		-	-
15	3070	70600	ddI, TDF, AMP	-	-		-	-		-	-		+	+		+	+		-	-		+	+		-	-
a); Follow-up study of drug resistance mutations was initiated from day 0.
b); Bulk-sequencing
c); Allele-specific PCR
d); Samples were not available.
Green column; Drug resistance mutations were detected both bulk-sequencing and AS-PCR.
Grey column; No drug resistance mutations were detected by bulk-sequencing and AS-PCR.
Red-round column; Drug resistance mutations were detected only by AS-PCR.
